# Supplementary material for: In-Situ Growth of Carbon Nanotubes on MOF-Derived High-Entropy Alloys with Efficient Electromagnetic Wave Absorption
Source: Materials (Basel). 2026 Jan 7;19(2):239. doi: 10.3390/ma19020239 (PMC12843484; doi:10.3390/ma19020239)
Supplement: Supplementary file 1 [file materials-19-00239-s001.zip]

Archive with 1 entries (1 files):
- materials-4064880-supplementary.pdf
